# Supplementary material for: Near-Infrared Imaging of Colonic Adenomas In Vivo Using Orthotopic Human Organoids for Early Cancer Detection
Source: Cancers (Basel). 2023 Sep 29;15(19):4795. doi: 10.3390/cancers15194795 (PMC10571995; doi:10.3390/cancers15194795)
Supplement: Supplementary file 1 [file cancers-15-04795-s001.zip]

Archive with 1 entries (1 files):
- cancers-2613737-supplementary.pdf
